# Supplementary material for: Glycoproteomic analysis of two mouse mammary cell lines during transforming growth factor (TGF)-β induced epithelial to mesenchymal transition
Source: Proteome Sci. 2009 Jan 8;7:2. doi: 10.1186/1477-5956-7-2 (PMC2651118; doi:10.1186/1477-5956-7-2)
Supplement: Additional file 2 — Peptide Details. The data provided contains peptide level quantification and database search results for the peptides derived from the proteins listed in Table 1 and Table 2. [file 1477-5956-7-2-S2.xls]

## Sheet: Supplemental Table 1-JM01
									Quantification Data
				MS/MS Database Search					BR1			BR2			BR3
Protein accession number and name	peptide sequence	theoretical monoisotopic m/z	z	instrument	search engine	DELTA mass (ID run)	SCORE (M) or Xcorr (S)	Expect (M) or Pept. Probability (S)	log2 ratio	SD log2r	int p value	log2 ratio	SD log2r	int p value	log2 ratio	SD log2r	int p value
NP_058085.1| heterogeneous nuclear ribonucleoprotein U [Mus	R.NFILDQTNVSAAAQR.R	824.422	2	LTQ	S	0.144422	3.00878	6.10853e-07	0.41276	0.168821	0.00169895	0.264674	0.379352	0.227936
NP_058085.1| heterogeneous nuclear ribonucleoprotein U [Mus	K.EKPYFPIPEDCTFIQNVPLEDR.V	903.122	3	LTQ	S	-0.768668	4.02063	0.000590637	0.473887	0.146628	0.00524125	0.597917	0.339314	0.0170159
NP_064431.2| tumor-associated calcium signal transducer 2	R.DVDIADAAYYFER.D	774.345	2	Q-TOF	M	-0.01	47	0.41	-1.07521	0.472694	0.0154953	-0.933104	0.184198	2.41287e-05
NP_064431.2| tumor-associated calcium signal transducer 2 [M	R.AMGSQVLVDCSTLTSK.C	848.91	2	Q-TOF	M	-0.01	35	5.9	-0.692087	0.169615	0.000218618	-0.583561	0.142598	6.15636e-05
NP_598424.2| integrin beta 4 isoform 2 [Mus musculus]	R.LGQPSTTTVILGEHDETDR.S	690.337	3	Q-TOF	M	0.07	30	34	-0.934553	0.0919398	1.55065e-07	-0.30523	0.15405	0.006979	0.250552	0.130462	0.0235489
NP_598424.2| integrin beta 4 isoform 2 [Mus musculus] ; NP_001005608.2| integrin beta 4 isoform 1 [Mus musculus]	R.TSGFLCNDR.G	535.235	2	Q-TOF	M	0.19	35	1.8	-0.501127	0.818432	0.279715
NP_598424.2| integrin beta 4 isoform 2 [Mus musculus] ; NP_001005608.2| integrin beta 4 isoform 1 [Mus musculus]	R.QLTSDYTIGFGK.F	665.33	2	Q-TOF	M	-0.05	80	6.4e-05	-0.768432	0.229211	0.000605394	-0.296996	0.168244	0.00807592
NP_598424.2| integrin beta 4 isoform 2 [Mus musculus] ; NP_001005608.2| integrin beta 4 isoform 1 [Mus musculus]	K.TQDYPSVPTLVR.L	688.355	2	Q-TOF	M	-0.08	54	0.073	-0.839089	0.140902	2.81794e-05	-0.712122	0.138435	0.000120421
NP_598424.2| integrin beta 4 isoform 2 [Mus musculus] ; NP_001005608.2| integrin beta 4 isoform 1 [Mus musculus]	R.QEVEENLNEVYR.Q	761.359	2	LTQ	S	0.151035	3.51353	7.6497e-08	-0.702275	0.0723057	3.89176e-07	-0.113879	0.122152	0.12201	-0.293978	1.51837	0.465809
NP_598424.2| integrin beta 4 isoform 2 [Mus musculus] ; NP_001005608.2| integrin beta 4 isoform 1 [Mus musculus]	R.MDFAYPGSANSLHR.M	783.355	2	Q-TOF	M	0.01	13	8.7e+02	-0.0662241	0.138061	0.369878	-0.342164	0.30405	0.0590374
NP_598424.2| integrin beta 4 isoform 2 [Mus musculus] ; NP_001005608.2| integrin beta 4 isoform 1 [Mus musculus]	K.VAPGYYTVTAEQDAR.G	820.892	2	LTQ	S	-0.266433	4.45575	3.77531e-12	-1.2407	0.205017	5.54517e-06	-0.285325	0.181105	0.0136571
NP_598424.2| integrin beta 4 isoform 2 [Mus musculus] ; NP_001005608.2| integrin beta 4 isoform 1 [Mus musculus]	R.AVEDIDGTHVCQLAK.E	828.4	2	Q-TOF	M	0.03	44	2.5	-0.804459	0.226611	0.000143326	-0.460921	0.345781	0.0232029
NP_598424.2| integrin beta 4 isoform 2 [Mus musculus] ; NP_001005608.2| integrin beta 4 isoform 1 [Mus musculus]	K.NVISLTENVEEFWNK.L	911.451	2	LTQ	S	-1.31021	5.11456	2.09873e-10	-0.800686	0.834138	0.0593574	-0.682336	0.375779	0.026482
NP_598424.2| integrin beta 4 isoform 2 [Mus musculus] ; NP_001005608.2| integrin beta 4 isoform 1 [Mus musculus]	K.QLLVEAIDVPVGTATLGR.R	926.527	2	LTQ	S	-0.603191	3.60098	6.71119e-11	-1.29181	0.696593	0.0181686
NP_598424.2| integrin beta 4 isoform 2 [Mus musculus] ; NP_001005608.2| integrin beta 4 isoform 1 [Mus musculus]	MDASVICDVCPCELQK	962.91	2	QTOF	M	0.102793	31.8	0	-1.06607	0.272846	0.000433343
NP_598424.2| integrin beta 4 isoform 2 [Mus musculus] ; NP_001005608.2| integrin beta 4 isoform 1 [Mus musculus]	K.EQASGVVSFEQPEYSVSR.G	999.965	2	LTQ	S	-0.952789	4.42945	4.00314e-09	-1.35682	0.221976	4.63646e-06	-0.404139	0.171116	0.0049806
NP_598424.2| integrin beta 4 isoform 2 [Mus musculus] ; NP_001005608.2| integrin beta 4 isoform 1 [Mus musculus]	K.VCAYGAQGEGPYSSLVSCR.T	1030.96	2	LTQ	S	-1.01268	4.99027	1.61526e-11	-0.566775	0.541772	0.125364	-0.200306	0.427479	0.457351
NP_598424.2| integrin beta 4 isoform 2 [Mus musculus] ; NP_001005608.2| integrin beta 4 isoform 1 [Mus musculus]	R.DYVPVEGELLFHPGETWK.E	1058.52	2	LTQ	S	-1.98783	4.00906	1.18794e-13	-0.750685	0.891458	0.20671	-0.417497	0.63411	0.257858
NP_598424.2| integrin beta 4 isoform 2 [Mus musculus] ; NP_001005608.2| integrin beta 4 isoform 1 [Mus musculus]	R.ISGNLDAPEGGFDAILQTAVCTR.D	1203.12	2	LTQ	S	-1.62922	5.46274	1.91847e-12	-0.593919	1.56614	0.481948	-0.996739	0.997909	0.177219	-0.488631	0.970818	0.194808
NP_598424.2| integrin beta 4 isoform 2 [Mus musculus] ; NP_001005608.2| integrin beta 4 isoform 1 [Mus musculus]	SCVQCQAWGTGEK; ACAN13D7202-ID#47	755.824	2	Q-TOF	M	0.10743	31.17	0				-0.365961	0.295008	0.0899
NP_598424.2| integrin beta 4 isoform 2 [Mus musculus] ; NP_001005608.2| integrin beta 4 isoform 1 [Mus musculus]	R.YEGHFCEYDNFQCPR.T	1011.4	2	LTQ	S	0.552551	3.29983	9.96037e-12				-0.0160606	0.313519	0.784101
NP_598424.2| integrin beta 4 isoform 2 [Mus musculus] ; NP_001005608.2| integrin beta 4 isoform 1 [Mus musculus]	R.LGQPSTTTVILGEHDETDR.S; ICAN29C7306-ID#7	1035.01	2	LTQ	S	-0.361227	4.19852	9.39355e-10				-0.363564	0.35423	0.0987937
NP_997551.1| acid phosphatase, prostate isoform 1 [Mus muscu; NP_062781.2| acid phosphatase, prostate isoform 2 [Mus muscu	R.LLWQPIPVHTVSLSEDR.L	664.023	3	QTOF	M	0.1000	34	8.6	0.488661	0.174369	0.00123157	0.576094	0.207181	0.0007459
O70309|ITB5_MOUSE Integrin beta-5 precursor	R.GECSCNQCSCFESEFGR.I	1057.49	2	LTQ	S	0.0798883	4.94807	3.23977e-09	0.378199	0.234827	0.0166017	-0.129886	0.297072	0.359624	0.649809	0.176311	0.00244277
O70309|ITB5_MOUSE Integrin beta-5 precursor	R.IYGPFCECDSFSCAR.N	934.958	2	LTQ	S	-0.816321	3.57717	9.33698e-13	0.497794	0.167257	0.000499069	0.0150571	0.252209	0.908846	0.623242	0.138484	0.000755937
P11276|FINC_MOUSE Fibronectin precursor (FN)	R.FLTTTPNSLLVSWQAPR.A	966.015	2	Q-TOF	M	0.15	42	0.51	1.62878	0.462194	0.00296214	0.783933	0.870582	0.127978
P11276|FINC_MOUSE Fibronectin precursor (FN)	R.SSPVIIDASTAIDAPSNLR.F	964.005	2	Q-TOF	M	0.12	40	0.65	1.1074	0.282901	0.000834607	0.239245	0.201384	0.0691629	0.513071	0.947437	0.469937
P11276|FINC_MOUSE Fibronectin precursor (FN)	R.VTWAPPPSIELTNLLVR.Y	953.536	2	QTOF	M	0.0245	21	1.8e+02	0.755517	0.558593	0.0633913	0.676442	0.796546	0.0747075
P11276|FINC_MOUSE Fibronectin precursor (FN)	R.NTFAEITGLSPGVTYLFK.V	979.51	2	Q-TOF	M	0.14	21	52	0.95903	0.596528	0.0271976	0.255511	1.60956	0.75654
P11276|FINC_MOUSE Fibronectin precursor (FN)	R.PAQGVITTLENVSPPR.R	839.956	2	LTQ	S	-0.485004	4.14776	3.03765e-07	0.700434	0.240961	0.00246434	0.294361	0.179571	0.102392	1.48515	0.468426	0.0145613
P11276|FINC_MOUSE Fibronectin precursor (FN)	R.SYTITGLQPGTDYK.I	772.382	2	LTQ	S		4.09457	8.7845e-10	0.695171	0.323002	0.0121173	0.674753	0.516866	0.0201041
P11276|FINC_MOUSE Fibronectin precursor (FN)	R.EESPPLIGQQATVSDIPR.D	968.999	2	LTQ	S	-1.00211	4.18513	7.68885e-12	1.18638	0.436879	0.000529157	0.884367	0.244688	0.000475737	0.716652	0.11426	0.00023255
P11276|FINC_MOUSE Fibronectin precursor (FN) - point mutant	R.RPGAAEPSPDGTTGHTYNQYTQR.Y	835.39	3	LTQ	S	0.357567	3.78131	0.000104389				0.746534	0.101634	1.67935e-05
P11688|ITA5_MOUSE Integrin alpha-5 precursor (Fibronectin	R.DLDGNGYPDLIVGSFGVDK.A	990.975	2	Q-TOF	M	-0.00	40	7.9	0.906657	0.80513	0.0956571	0.664345	0.177654	0.000235561
P11688|ITA5_MOUSE Integrin alpha-5 precursor (Fibronectin	R.VTAPLEAEYSGLVR.H	752.895	2	Q-TOF	M	-0.14	51	0.16	0.43977	0.244664	0.0201912	1.02675	0.122783	7.65036e-06	3.30501	0.192816	0.000280771
P35951|LDLR_MOUSE Low-density lipoprotein receptor precursor	R.NIYWTDSVPGSVSVADTK.G	969.972	2	LTQ	S	0.457972	4.43004	9.29812e-13	-0.681268	0.263033	0.00152595	-0.496684	0.116969	0.000329943
P63260|ACTG_MOUSE Actin, cytoplasmic 2 (Gamma-actin) ; P68033|ACTC_MOUSE Actin, alpha cardiac muscle 1 (Alpha-cardia; P60710|ACTB_MOUSE Actin, cytoplasmic 1 (Beta-actin) ; P68134|ACTS_MOUSE Actin, alpha skeletal muscle (Alpha-actin-1	K.IWHHTFYNELR.V	505.916	3	LTQ	S	0.0431303	3.51838	1.21324e-06	0.350683	0.220332	0.0208269	0.309191	0.263062	0.0508064	0.426774	0.0816493	0.000713407
P63260|ACTG_MOUSE Actin, cytoplasmic 2 (Gamma-actin); P60710|ACTB_MOUSE Actin, cytoplasmic 1 (Beta-actin)	R.GYSFTTTAER.E	566.763	2	LTQ	S	-0.0137681	3.08131	1.0143e-05	0.686539	0.636373	0.0374477	0.416539	0.155557	0.00217379	0.576316	0.102726	0.000531508
P63260|ACTG_MOUSE Actin, cytoplasmic 2 (Gamma-actin); P62737|ACTA_MOUSE Actin, aortic smooth muscle (Alpha-actin-2); P68033|ACTC_MOUSE Actin, alpha cardiac muscle 1 (Alpha-cardia; P63268|ACTH_MOUSE Actin, gamma-enteric smooth muscle (Smoo; P60710|ACTB_MOUSE Actin, cytoplasmic 1 (Beta-actin); P68134|ACTS_MOUSE Actin, alpha skeletal muscle (Alpha-actin-1	K.EITALAPSTMK.I	581.306	2	QTOF	M	0.0020	33	17	0.250073	0.085108	0.00091676	0.470389	0.84833	0.237808	0.982772	0.134359	0.000515665
P63260|ACTG_MOUSE Actin, cytoplasmic 2 (Gamma-actin); P62737|ACTA_MOUSE Actin, aortic smooth muscle (Alpha-actin-2); P68033|ACTC_MOUSE Actin, alpha cardiac muscle 1 (Alpha-cardia; P63268|ACTH_MOUSE Actin, gamma-enteric smooth muscle (Smoo; P60710|ACTB_MOUSE Actin, cytoplasmic 1 (Beta-actin); P68134|ACTS_MOUSE Actin, alpha skeletal muscle (Alpha-actin-1	R.HQGVMVGMGQK.D	586.282	2	QTOF	M	0.0329	45	0.98	0.424453	0.107819	0.000201772	-0.06917	0.0978238	0.200468
P60710|ACTB_MOUSE Actin, cytoplasmic 1 (Beta-actin); P63260|ACTG_MOUSE Actin, cytoplasmic 2 (Gamma-actin)	R.VAPDEHPILLTEAPLNPK.I	652.021	3	LTQ	S	-1.70037	3.71148	0.000415071				0.164992	0.130634	0.0516018
P60710|ACTB_MOUSE Actin, cytoplasmic 1 (Beta-actin); P63260|ACTG_MOUSE Actin, cytoplasmic 2 (Gamma-actin); P63268|ACTH_MOUSE Actin, gamma-enteric smooth muscle (Smoo…; P62737|ACTA_MOUSE Actin, aortic smooth muscle (Alpha-actin-2); P68033|ACTC_MOUSE Actin, alpha cardiac muscle 1 (Alpha-cardia; P68134|ACTS_MOUSE Actin, alpha skeletal muscle (Alpha-actin-1	K.SYELPDGQVITIGNER.F	895.942	2	QTOF	M	-0.0412	89	2.7e-05				0.0954792	0.15707	0.277167
P63260|ACTG_MOUSE Actin, cytoplasmic 2 (Gamma-actin); P60710|ACTB_MOUSE Actin, cytoplasmic 1 (Beta-actin)	R.VAPEEHPVLLTEAPLNPK.A	977.532	2	LTQ	S	-0.599218	4.5441	1.99092e-08	0.277769	0.443445	0.246369	0.0029035	0.366998	0.987891	0.855154	0.207173	0.00133386
P63260|ACTG_MOUSE Actin, cytoplasmic 2 (Gamma-actin); P60710|ACTB_MOUSE Actin, cytoplasmic 1 (Beta-actin)	K.DLYANTVLSGGTTMYPGLADR.M	1108.03	2	LTQ	S	0.0331686	6.05548	5.46727e-10	0.739843	0.609176	0.0683741	-0.00176392	0.290611	0.990709	0.470497	0.141823	0.00355687
P63260|ACTG_MOUSE Actin, cytoplasmic 2 (Gamma-actin); P60710|ACTB_MOUSE Actin, cytoplasmic 1 (Beta-actin)	K.DLYANTVLSGGTTM*YPGLADR.M	1116.03	2	LTQ	S	0.550625	4.91297	1.20531e-08	0.376802	0.299668	0.0475599	-0.372668	0.295079	0.0573419	2.55294	0.353634	0.00074216
P63260|ACTG_MOUSE Actin, cytoplasmic 2 (Gamma-actin); P60710|ACTB_MOUSE Actin, cytoplasmic 1 (Beta-actin)	K.LCYVALDFEQEMATAASSSSLEK.S	1275.62	2	LTQ	S	-1.90586	6.26427	3.66868e-09	-0.151585	1.19629	0.775055	-0.0576615	1.06696	0.918186
Q06890|CLUS_MOUSE Clusterin precursor (Sulfated glycoprote	G.EQEVSDNELQELSTQGSR.Y (N-term after processing)	1024.97	2	Q-TOF	hand seq				2.46897	0.231525	1.01862e-08	2.62281	0.223155	3.91505e-08	2.63536	0.256349	0.000633437
Q06890|CLUS_MOUSE Clusterin precursor (Sulfated glycoprote	S.TVTTHSSDSEVPSR.V	751.858	2	Q-TOF	hand seq				2.64272	0.206152	4.8044e-06
Q06890|CLUS_MOUSE Clusterin precursor (Sulfated glycoprote...	R.ASGIIDTLFQDR.F	668.341	2	LTQ	S	-0.344247	4.01016	2.53699e-09	2.09786	0.449041	1.23866e-06	2.33841	0.226573	4.52249e-06
Q06890|CLUS_MOUSE Clusterin precursor (Sulfated glycoprote...	K.LFDSDPITVVLPEEVSK.D	944.494	2	LTQ	S	-1.37225	5.78588	1.16079e-09	2.23358	0.3979	8.11095e-05	2.14317	0.20888	2.1977e-06
Q06890|CLUS_MOUSE Clusterin precursor (Sulfated glycoprote...	R.VSTVTTHSSDSEVPSR.V	563.6	3	Q-TOF	M	-0.05	63	0.034	3.2256	0.158981	8.15437e-08
Q06890|CLUS_MOUSE Clusterin precursor (Sulfated glycoprote...	R.QQSQVLDAMQDSFAR.A	862.403	2	LTQ	S	0.0305162	3.97543	3.5088e-06	1.83432	0.433924	1.09083e-05	2.2102	0.27167	4.76866e-06	2.26261	0.210355	4.09043e-05
Q06890|CLUS_MOUSE Clusterin precursor (Sulfated glycoprote...	R.VSTVTTHSSDSEVPSR.V	844.904	2	LTQ	S	-0.818174	3.50919	0.00213689	2.68	0.200718	5.37359e-08
Q06890|CLUS_MOUSE Clusterin precursor (Sulfated glycoprote…	K.CQEILSVDCSTNNPAQANLR.Q	1145.53	2	Q-TOF	M	-0.02	67	0.0008	1.92407	0.193908	1.77242e-05	1.99731	0.236175	3.15561e-06
Q06890|CLUS_MOUSE Clusterin precursor (Sulfated glycoprote…	R.IDSLLESDR.Q	524.262	2	Q-TOF	M	0.0381	44	1.3	0.950367	0.182167	4.40452e-05	1.26864	0.108862	6.81774e-07	1.69744	0.185893	3.08545e-05
Q06890|CLUS_MOUSE Clusterin precursor (Sulfated glycoprote…	R.ELHDPHYFSPIGFPHK.R	639.985	3	Q-TOF	M	0.05	20	810				2.16309	0.121314	1.63037e-07
Q61739|ITA6_MOUSE Integrin alpha-6 precursor (VLA-6) (CD49...	LNYLDILVR	559.825	2	QTOF	M	0.050142	33.2	0	-1.13586	0.514949	0.0211256
Q61739|ITA6_MOUSE Integrin alpha-6 precursor (VLA-6) (CD49	K.YTQELTLNR.Q	569.29	2	Q-TOF	M	-0.05	37	3.8	-0.479516	0.0995063	0.000156682	-0.309444	0.199183	0.0303193
Q61739|ITA6_MOUSE Integrin alpha-6 precursor (VLA-6) (CD49...	TGGLYSCDITSR	665.302	2	QTOF	M	0.079605	70.95	0	-0.492681	0.310702	0.0162429	0.119373	0.251549	0.375259	-0.0783049	0.155101	0.532357
Q61739|ITA6_MOUSE Integrin alpha-6 precursor (VLA-6) (CD49	K.FGSCQQGVAATFTK.D	751.35	2	Q-TOF	M	-0.09	40	1.8	-1.18997	0.20396	1.78672e-05	-0.443839	0.215246	0.00344703
Q61739|ITA6_MOUSE Integrin alpha-6 precursor (VLA-6) (CD49	K.EGCGDDNVCNSNLK.L	791.31	2	Q-TOF	M	0.04	48	0.31	-1.18531	0.233201	1.21934e-05	-0.51061	0.124172	0.000115336
Q61739|ITA6_MOUSE Integrin alpha-6 precursor (VLA-6) (CD49...	SEDEVGSLIEYEFR	836.881	2	QTOF	M	0.177922	58.65	0	-1.48371	0.531227	0.00792938	-0.655959	0.120607	2.44255e-05
Q61739|ITA6_MOUSE Integrin alpha-6 precursor (VLA-6) (CD49… -- N9 = K in database	K.LETTSNQDNLAPITAK.A	858.441	2	LTQ	S	0.863638	3.41913	5.07291e-05	-0.786629	0.156334	2.95923e-05	-0.310231	0.0956995	0.000440329
Q61739|ITA6_MOUSE Integrin alpha-6 precursor (VLA-6) (CD49	K.LIATFPDTLTYSAYR.E	866.444	2	LTQ	S	-0.0718755	3.36736	1.48912e-06	-0.989316	0.29509	0.00012098	-0.496122	0.16487	0.00187859
Q61739|ITA6_MOUSE Integrin alpha-6 precursor (VLA-6) (CD49	R.VNSLPEVLPILNSNEAK.T	919.003	2	LTQ	S	-0.785729	3.33368	0.0014129	-1.20343	0.604376	0.0276646	-0.346822	0.247672	0.0316028	-0.00291166	0.14973	0.983224
Q61739|ITA6_MOUSE Integrin alpha-6 precursor (VLA-6) (CD49	R.IEDDMDGGDWSFCDGR.L	937.845	2	Q-TOF	M	0.22	32	4.2	-1.15796	0.10987	6.27313e-06	-0.332413	0.29058	0.0766722	-0.214389	0.296831	0.27486
Q61739|ITA6_MOUSE Integrin alpha-6 precursor (VLA-6) (CD49...	K.PSGYNPPISILGILEAEK.E	949.513	2	LTQ	S	-1.24238	3.70474	1.43066e-09	-0.468145	0.994214	0.441497	-0.366292	0.278616	0.0452708
Q61739|ITA6_MOUSE Integrin alpha-6 precursor (VLA-6) (CD49...	R.NSYPDLAVGSLSDSVTIFR.S	1021.01	2	LTQ	S	0.213555	4.7951	3.7263e-11	-0.603375	1.3523	0.390932	-0.415396	0.534885	0.219716	-0.574827	0.489643	0.07627
Q61739|ITA6_MOUSE Integrin alpha-6 precursor (VLA-6) (CD49...	K.NIGDINQDGYPDIAVGAPYDDLGK.V	1260.59	2	LTQ	S	-1.65589	4.72138	0.947913	-1.31949	0.207628	3.11513e-05	-0.612785	0.734464	0.211092
Q61739|ITA6_MOUSE Integrin alpha-6 precursor (VLA-6) (CD49...	K.DFHYIVFGAPGTYNWK.G	957.962	2	LTQ	S	-0.293151	3.47152	4.41932e-05				-0.237678	0.47725	0.290182
Q8R143|PTTG_MOUSE Pituitary tumor-transforming gene 1 prot	K.ILPPASLCK.L	499.781	2	QTOF	M	-0.0014	36	7	-0.351473	0.142458	0.00166309	-0.495635	0.0277734	7.43457e-08
Q8R143|PTTG_MOUSE Pituitary tumor-transforming gene 1 prot	K.ACMDYPVR.K	506.216	2	QTOF	M	0.0175	44	1.2	-0.312707	0.0889119	0.000585965	-0.528697	0.156971	0.00024256
Q9QZM0|UBQL2_MOUSE Ubiquilin-2 (Protein linking IAP with c...	R.NQDLALSNLESIPGGYNALR.R	1073.05	2	LTQ	S	-0.810384	5.45379	1.27676e-14	-0.133371	1.12632	0.837138	-0.396408	0.209957	0.00973118
Q9QZM0|UBQL2_MOUSE Ubiquilin-2 (Protein linking IAP with c; Q8R317|UBQL1_MOUSE Ubiquilin-1 (Protein linking IAP with cyto; Q99NB8|UBQL4_MOUSE Ubiquilin-4 (Ataxin-1 ubiquitin-like-inter	R.EANLQALIATGGDINAAIER.L	1020.54	2	LTQ	S	-0.284485	4.6188	5.99938e-10							-0.637017	0.368483	0.0281203
Q9QZM0|UBQL2_MOUSE Ubiquilin-2 (Protein linking IAP with c…; Q8R317|UBQL1_MOUSE Ubiquilin-1 (Protein linking IAP with cyto	R.QLIMANPQMQQLIQR.D	906.475	2	Q-TOF	M	-0.08	58	0.0074				-0.689841	0.316829	0.00606059
Q9QZM0|UBQL2_MOUSE Ubiquilin-2 (Protein linking IAP with c...	R.GPAAAPGAASPPAEPK.I	694.862	2	LTQ	S	-0.0606585	3.22237	0.727342				-0.639807	0.209502	0.00150908
					M = mascot
					S = sequest
					hand seq = manually sequenced

## Sheet: Supplemental Table 2-NMuMG
									Quantification Data
				MS/MS Database Search					BR1			BR2			BR3
Protein accession number and name	peptide sequence	theoretical monoisotopic m/z	z	instrument	search engine	DELTA mass (ID run)	SCORE (M) or Xcorr (S)	Expect (M) or Pept. Probability (S)	log2 ratio	SD log2r	int p value	log2 ratio	SD log2r	int p value	log2 ratio	SD log2r	int p value
NP_038820.1| alpha-N-acetylglucosaminidase [Mus musculus]	R.ALADESGLDTYSLSGGGGVPVLVR.G	1167.1	2	LTQ	S	-0.807576	4.92921	3.59817e-08	-1.6391	0.248716	0.0235707	-0.32917	0.197032	0.0465143	-1.32577	0.427064	0.032515
O08573|LEG9_MOUSE Galectin-9	R.NTQINNSWGQEER.S	788.357	2	LTQ	S	-0.625512	3.16188	3.67028e-06	-1.35069	0.282325	0.00503802	-1.13379	0.180053	0.00294334	-0.213051	0.115044	0.257735
P11276|FINC_MOUSE Fibronectin precursor (FN)	R.SSPVIIDASTAIDAPSNLR.F	964.005	2	QTOF	M	0.12	40	0.65	1.01511	0.563026	0.178521	1.24197	0.331963	0.00460205	1.39164	0.290837	4.22564e-06
P11688|ITA5_MOUSE Integrin alpha-5 precursor	R.VTAPLEAEYSGLVR.H	752.9	2	LTQ	S	-1.33374	3.01536	0.000818382	0.511046	0.342969	0.0616099	2.26917	0.265052	0.00287869	0.608554	0.260964	0.00642047
P11688|ITA5_MOUSE Integrin alpha-5 precursor (point mutation); NP_034707	R.PAGIDPTPTLTLTGQDEFSR.F	1058.53	2	LTQ	S	-0.218528	3.30259	9.05058e-09	1.40875	0.38967	0.0141322	2.68922	0.375322	0.000116127	1.03646	1.04802	0.236915
P13595|NCA11_MOUSE Neural cell adhesion molecule 1, 180 kD; P13594|NCA12_MOUSE Neural cell adhesion molecule 1, 120 kD	R.IGQESLEFILVQADTPSSPSIDR.V	834.757	3	LTQ	S	0.502048	3.42532	9.978e-07	1.30038	0.559892	0.104812	1.47861	0.106192	4.43833e-05	1.52326	0.39194	0.00327408
P13595|NCA11_MOUSE Neural cell adhesion molecule 1, 180 kD; P13594|NCA12_MOUSE Neural cell adhesion molecule 1, 120 kD	R.IGQESLEFILVQADTPSSPSIDR.V	1251.64	2	LTQ	S	0.38912	5.28995	3.57925e-10	0.963791	0.250022	0.00503534	2.29654	0.402711	0.00102849	1.54589	0.363553	5.13871e-06
P13595|NCA11_MOUSE Neural cell adhesion molecule 1, 180 kD…; P13594|NCA12_MOUSE Neural cell adhesion molecule 1, 120 kD	R.VEPYSSTAQVQFDEPEATGGVPILK.Y	1331.66	2	LTQ	S	-1.5399	4.7622	1.14757e-07							0.844941	0.277468	7.99453e-05
P18572|BASI_MOUSE Basigin precursor	R.SGEYSCIFLPEPVGR.S	855.904	2	LTQ	S	0.06	3.958	6.68638e-09	-1.29877	0.404334	0.0102243	-0.707859	0.156073	0.00119182	-0.0619632	0.192111	0.61718
P18572|BASI_MOUSE Basigin precursor	K.VLQEDTLPDLHTK.Y	754.898	2	LTQ	S	-0.368855	3.51168	3.65213e-08							-2.05171	0.264053	0.000899879
P37889|FBLN2_MOUSE Fibulin-2 precursor	R.TTCQDITECQTSPAR.I	884.44	2	LTQ	S	-1.99557	3.57707	1.50345e-06				1.2062	0.185241	0.00411771	1.67	0.106375	4.20391e-05
Q62470|ITA3_MOUSE Integrin alpha-3 precursor	K.VYIYHSSSGGLLR.Q	484.586	3	QTOF	M	-0.0012	35	8.2				-0.82764	0.20786	#DIV/0!
Q62470|ITA3_MOUSE Integrin alpha-3 precursor	R.AAFLSEQLQPLSR.L	730.395	2	LTQ	S	-0.0367198	3.58658	2.81583e-08	-0.407959	0.264602	0.0516907	-0.886199	0.219961	#DIV/0!	-0.133793	0.300416	0.241422
Q62470|ITA3_MOUSE Integrin alpha-3 precursor	R.YLLLAGAPR.D	487.291	2	LTQ	S	0.0680485	3.14017	3.58298e-05	-0.625371	0.251613	0.0185389	-0.426515	0.204724	0.0327552	0.513591	0.334827	0.0346288
Q62470|ITA3_MOUSE Integrin alpha-3 precursor	K.VYIYHSSSGGLLR.Q	726.382	2	LTQ	S	0.2929	3.17986	0.00366872							-0.48499	0.305813	0.0101736
Q62470|ITA3_MOUSE Integrin alpha-3 precursor	K.LGLPGLATFGYSLSGK.M	790.934	2	LTQ	S	-0.172793	4.76776	8.9434e-12							-2.29708	0.22259	0.00131118
Q62470|ITA3_MOUSE Integrin alpha-3 precursor	K.EAVNPGSLFGYSVALHR.Q	908.967	2	LTQ	S	0.00774117	3.81592	2.74225e-13							-0.662944	0.16271	0.000903473
Q9QZM0|UBQL2_MOUSE Ubiquilin-2	R.NPEISHLLNNPDIMR.Q	588.297	3	LTQ	S	-0.39465	5.13683	4.7001e-07	-0.489323	0.330892	0.0591981	-0.307292	0.27373	0.140507
Q9QZM0|UBQL2_MOUSE Ubiquilin-2	R.NPEISHLLNNPDIMR.Q	881.945	2	LTQ	S	-0.466258	4.22185	5.11707e-10	-0.734998	0.295519	0.0195863	-0.235077	0.695677	#DIV/0!	-0.867417	0.401173	0.00381633
Q9QZM0|UBQL2_MOUSE Ubiquilin-2	R.FQQQLEQLNAMGFLNR.E	968.985	2	LTQ	S	-0.222394	5.76482	9.99201e-15	-0.612672	0.306758	0.0409662				-1.25788	0.238027	7.60525e-05
Q9QZM0|UBQL2_MOUSE Ubiquilin-2	R.NQDLALSNLESIPGGYNALR.R	1073.05	2	LTQ	S	-1.04696	6.46068	1.66533e-15	-0.856846	0.47851	0.0693993	-1.24331	0.29641	0.0170485	-1.40753	0.82817	0.000816793
Q9QZM0|UBQL2_MOUSE Ubiquilin-2 (Protein linking IAP with c; Q8R317|UBQL1_MOUSE Ubiquilin-1 (Protein linking IAP with cyto; Q99NB8|UBQL4_MOUSE Ubiquilin-4	R.EANLQALIATGGDINAAIER.L	1020.54	2	LTQ	S	-0.284485	4.6188	5.99938e-10	-0.778389	0.510892	0.0519171				-0.738476	0.417542	0.0141433
Q9QZM0|UBQL2_MOUSE Ubiquilin-2 (Protein linking IAP with c…; Q8R317|UBQL1_MOUSE Ubiquilin-1 (Protein linking IAP with cyto	R.QLIMANPQMQQLIQR.N	906.481	2	LTQ	S	0.107818	4.83663	2.65715e-07	-0.472662	0.338032	0.0553835				-0.752375	0.335237	0.00584936
Q9Z0K8|VNN1_MOUSE Pantetheinase precursor	R.FGSTPVQER.L	510.752	2	QTOF	M	0.0088	46	0.97	-2.37841	0.410006	0.000101592	-0.997454	0.27155	0.00699318	0.00792296	0.127814	0.868548
Q9Z0K8|VNN1_MOUSE Pantetheinase precursor	R.TCGSSVDTAFTR.F	651.286	2	QTOF	M	0.0463	49	0.35	-1.43667	0.366447	0.00165145	-0.718005	0.12847	0.000966101	-0.256658	0.850202	0.522323
Q9Z0K8|VNN1_MOUSE Pantetheinase precursor	R.MTGSGIYAPDSPR.V	676.312	2	QTOF	M	0.0391	59	0.034	-1.8943	0.0772556	1.71045e-05	-1.019	0.131193	0.000370579	-0.61944	0.13946	0.0162486
					M = mascot
					S = sequest
